# Supplementary material for: Prion replication in organotypic brain slice cultures is distinct from in vivo inoculation and is species dependent
Source: Acta Neuropathol Commun. 2025 Apr 30;13:86. doi: 10.1186/s40478-025-01999-w (PMC12042311; doi:10.1186/s40478-025-01999-w)
Supplement: Supplementary file 2 — Additional file 2. [file 40478_2025_1999_MOESM2_ESM.xlsx]

## Sheet: Fig2b
Sigmoidal prion growth model
group	k	plateau_time	R2	AIC	BIC	RSE
CD1_mouse_CSC_RML	0.0317008	77.4899	0.874586	67.5089	72.4996	0.546599
CD1_mouse_WBSC_RML	0.0254789	104.026	0.850324	33.4301	36.1012	0.549855
Deer_mouse_WBSC_RML	0.0134137	167.713	0.695698	66.1075	69.995	0.765401
Deer_mouse_CSC_RML	0.0105	208.931	0.696154	52.9493	56.4834	0.672117

## Sheet: Fig2d
Sigmoidal prion growth model
group	k	plateau_time	R2	AIC	BIC	RSE
RML_CD1_CSC	0.106566	77.7679	0.751065	14.4904	18.0245	0.301631
RML_CD1_WBSC	0.0354079	196.133	0.367531	-19.0553	-16.3841	0.127961
RML_DM_CSC	0.0275384	251.372	0.773463	-7.70642	-4.17226	0.189952
RML_DM_WBSC	0.0643877	127.197	0.76009	18.0634	21.5976	0.324941

## Sheet: Fig3b
Pairwise Comparisons: ANOVA with Tukey's post hoc
Marker	Comparison	diff	lwr	upr	p adj
Rbfox3	RML_4-Mock_4	0.0137099	-0.162124	0.189544	1
Rbfox3	RML_8-Mock_8	-0.0433633	-0.219197	0.132471	0.998617
Rbfox3	RML_12-Mock_12	0.0362659	-0.139568	0.2121	0.999731
Rbfox3	RML_16-Mock_16	0.0649476	-0.110887	0.240782	0.965915
Rbfox3	RML_20-Mock_20	-0.288362	-0.464196	-0.112528	0.000217503
Rbfox3	RML_24-Mock_24	-0.46837	-0.644204	-0.292536	6.258e-08
Iba1	RML_4-Mock_4	0.0759963	-0.0504379	0.202431	0.585091
Iba1	RML_8-Mock_8	-0.0518715	-0.178306	0.0745628	0.932492
Iba1	RML_12-Mock_12	0.0615157	-0.0649186	0.18795	0.82599
Iba1	RML_16-Mock_16	0.096511	-0.0299232	0.222945	0.260649
Iba1	RML_20-Mock_20	0.0718646	-0.0545696	0.198299	0.658971
Iba1	RML_24-Mock_24	0.148796	0.0223621	0.275231	0.0118842
Gfap	RML_4-Mock_4	0.143405	-0.0708118	0.357622	0.433859
Gfap	RML_8-Mock_8	0.02295	-0.191267	0.237167	1
Gfap	RML_12-Mock_12	-0.094216	-0.308433	0.120001	0.898116
Gfap	RML_16-Mock_16	0.0626176	-0.151599	0.276834	0.994129
Gfap	RML_20-Mock_20	0.0600978	-0.154119	0.274315	0.995812
Gfap	RML_24-Mock_24	0.181851	-0.0323656	0.396068	0.150903

## Sheet: Fig3d
Pairwise Comparisons: ANOVA with Tukey's post hoc
Marker	Comparison	diff	lwr	upr	p adj
Syn1	RML_4-Mock_4	-0.00478887	-0.106101	0.0965233	1
Syn1	RML_8-Mock_8	-0.074341	-0.175653	0.0269712	0.315545
Syn1	RML_12-Mock_12	0.00433963	-0.0969725	0.105652	1
Syn1	RML_16-Mock_16	-0.00850501	-0.103274	0.0862638	1
Syn1	RML_20-Mock_20	-0.142308	-0.237077	-0.0475389	0.000636907
Syn1	RML_24-Mock_24	-0.14138	-0.242692	-0.0400678	0.00166035
Nfl	RML_4-Mock_4	-0.00152847	-0.0509328	0.0478758	1
Nfl	RML_8-Mock_8	-0.0294507	-0.078855	0.0199536	0.605889
Nfl	RML_12-Mock_12	-0.00875909	-0.0581634	0.0406452	0.999945
Nfl	RML_16-Mock_16	-0.0290884	-0.0753019	0.0171251	0.530157
Nfl	RML_20-Mock_20	-0.012585	-0.0587985	0.0336284	0.997043
Nfl	RML_24-Mock_24	-0.0419856	-0.0913899	0.00741866	0.152327
Map2	RML_4-Mock_4	-0.00543856	-0.0475553	0.0366782	0.999998
Map2	RML_8-Mock_8	-0.0187083	-0.0608251	0.0234085	0.89782
Map2	RML_12-Mock_12	0.0115228	-0.030594	0.0536396	0.996924
Map2	RML_16-Mock_16	0.00741639	-0.0319803	0.046813	0.9999
Map2	RML_20-Mock_20	-0.0136148	-0.0530115	0.0257818	0.980283
Map2	RML_24-Mock_24	-0.0123171	-0.0544338	0.0297997	0.994629

## Sheet: Fig5b
Linear Regression Slopes
Group	slope	SE	df	lower.CL	upper.CL	Pearsons_r	Pearsons_r^2
Bioassay RML C57BL/6	0.0917716	0.0146237	253	0.0629719	0.120571	0.926083	0.85763
CSC RML CD1	0.0830304	0.0041745	253	0.0748092	0.0912516	0.840222	0.705973
CSC RML Deer mouse	0.0209206	0.00493971	253	0.0111924	0.0306488	0.74635	0.557038
WBSC MM1-DM Deer mouse	0.0117009	0.00267372	253	0.00643532	0.0169665	0.604911	0.365917
WBSC RML CD1	0.0468871	0.00563655	253	0.0357866	0.0579877	0.865393	0.748905
WBSC RML Deer mouse	0.0257234	0.00486231	253	0.0161476	0.0352991	0.846766	0.717013
Pairwise Comparisons: ANOVA with Tukey's post hoc
contrast	estimate	SE	df	t.ratio	p.value
CSC RML CD1 - (WBSC MM1-DM Deer mouse)	0.0713295	0.00495734	253	14.3887	0
CSC RML CD1 - CSC RML Deer mouse	0.0621097	0.00646739	253	9.60352	2.45359e-14
CSC RML CD1 - WBSC RML Deer mouse	0.057307	0.00640847	253	8.94239	2.498e-14
(WBSC MM1-DM Deer mouse) - WBSC RML CD1	-0.0351862	0.00623855	253	-5.64012	6.75582e-07
(Bioassay RML C57BL/6) - (WBSC MM1-DM Deer mouse)	0.0800707	0.0148661	253	5.38612	2.44283e-06
CSC RML CD1 - WBSC RML CD1	0.0361433	0.00701407	253	5.15297	7.63764e-06
(Bioassay RML C57BL/6) - CSC RML Deer mouse	0.0708509	0.0154355	253	4.59014	0.000101355
(Bioassay RML C57BL/6) - WBSC RML Deer mouse	0.0660482	0.0154109	253	4.28582	0.000369668
CSC RML Deer mouse - WBSC RML CD1	-0.0259665	0.00749477	253	-3.46462	0.00811145
(Bioassay RML C57BL/6) - WBSC RML CD1	0.0448844	0.0156724	253	2.86392	0.0510766
WBSC RML CD1 - WBSC RML Deer mouse	0.0211638	0.00744397	253	2.84307	0.0540625
(WBSC MM1-DM Deer mouse) - WBSC RML Deer mouse	-0.0140225	0.00554895	253	-2.52705	0.120181
CSC RML Deer mouse - (WBSC MM1-DM Deer mouse)	0.00921972	0.0056169	253	1.64143	0.571885
CSC RML Deer mouse - WBSC RML Deer mouse	-0.00480273	0.00693129	253	-0.692906	0.982623
(Bioassay RML C57BL/6) - CSC RML CD1	0.00874118	0.0152079	253	0.574781	0.99259

## Sheet: Fig5c
Incubation Periods
species	Treatment	Incubuation_Period	sd	n	SE
Deer_mouse	MM1-CI	229.167	11.143	6	4.54911
Deer_mouse	MM1-DM	168.75	10.4437	8	3.69242
CD1	RML	135.846	3.07804	13	0.853696
Deer_mouse	RML	118	9.29516	6	3.79473
Pairwise comparisons: parametric survival regression model with Tukeys post hoc
Comparison	coefficient	sigma	t.stat	p.value
Deer_mouse_MM1-CI - CD1_RML	0.537091	0.0185418	28.9665	0
Deer_mouse_MM1-DM - CD1_RML	0.246752	0.0170153	14.5018	0
Deer_mouse_RML - CD1_RML	-0.112785	0.0185019	-6.09585	2.84221e-09
Deer_mouse_MM1-DM - Deer_mouse_MM1-CI	-0.290339	0.0202464	-14.3403	0
Deer_mouse_RML - Deer_mouse_MM1-CI	-0.649876	0.0216255	-30.0514	0
Deer_mouse_RML - Deer_mouse_MM1-DM	-0.359537	0.0202859	-17.7235	0

## Sheet: Supplemetary Fig2e
Pairwise Comparisons: ANOVA with Tukey's post hoc
Marker	Comparison	diff	lwr	upr	p adj
PrP	30-0	0.349219	-0.586788	1.28523	0.646563
PrP	60-0	0.0445039	-0.891503	0.980511	0.998634
PrP	90-0	0.0259409	-0.910066	0.961948	0.999727
PrP	60-30	-0.304715	-1.24072	0.631292	0.730977
PrP	90-30	-0.323278	-1.25928	0.612729	0.696109
PrP	90-60	-0.018563	-0.95457	0.917444	0.9999
Calb1	30-0	-1.46821	-2.51607	-0.420352	0.00878764
Calb1	60-0	-3.05551	-4.10337	-2.00765	6.56143e-05
Calb1	90-0	-4.8616	-5.90945	-3.81374	2.00486e-06
Calb1	60-30	-1.5873	-2.63516	-0.539439	0.00555391
Calb1	90-30	-3.39338	-4.44124	-2.34553	3.01723e-05
Calb1	90-60	-1.80609	-2.85394	-0.758227	0.00249669
Tubb3	30-0	-1.13261	-1.7875	-0.477712	0.00244333
Tubb3	60-0	-2.52461	-3.17951	-1.86972	8.13754e-06
Tubb3	90-0	-3.80264	-4.45753	-3.14774	3.16715e-07
Tubb3	60-30	-1.39201	-2.0469	-0.737112	0.00062315
Tubb3	90-30	-2.67003	-3.32493	-2.01513	5.33284e-06
Tubb3	90-60	-1.27802	-1.93292	-0.623127	0.00111046
Rbfox3	30-0	0.804178	-0.0810978	1.68945	0.0756414
Rbfox3	60-0	1.00743	0.122156	1.89271	0.0270112
Rbfox3	90-0	0.347759	-0.537517	1.23303	0.611165
Rbfox3	60-30	0.203254	-0.682022	1.08853	0.880322
Rbfox3	90-30	-0.456419	-1.34169	0.428857	0.405578
Rbfox3	90-60	-0.659672	-1.54495	0.225603	0.157346
Syn1	30-0	2.30559	-1.47603	6.08721	0.280709
Syn1	60-0	4.29939	0.517771	8.08101	0.0271387
Syn1	90-0	3.08593	-0.695689	6.86755	0.114751
Syn1	60-30	1.99381	-1.78781	5.77543	0.388306
Syn1	90-30	0.780346	-3.00127	4.56197	0.908819
Syn1	90-60	-1.21346	-4.99508	2.56816	0.739061
Gfap	30-0	0.840829	-0.579008	2.26066	0.30137
Gfap	60-0	0.686058	-0.733779	2.10589	0.455941
Gfap	90-0	1.3624	-0.0574374	2.78224	0.0600156
Gfap	60-30	-0.154771	-1.57461	1.26507	0.984341
Gfap	90-30	0.52157	-0.898266	1.94141	0.656879
Gfap	90-60	0.676341	-0.743495	2.09618	0.467018
